# Supplementary material for: Predelivery Haemostatic Biomarkers in Women with Non-Severe Postpartum Haemorrhage
Source: J Clin Med. 2024 Jul 19;13(14):4231. doi: 10.3390/jcm13144231 (PMC11277716; doi:10.3390/jcm13144231)
Supplement: Supplementary file 1 [file jcm-13-04231-s001.zip]

Archive with 1 entries (1 files):
- jcm-3045690-supplementary.pdf
